# Supplementary material for: Assessment of Metals Concentrations in Soils of Abu Dhabi Emirate Using Pollution Indices and Multivariate Statistics
Source: Toxics. 2021 Apr 25;9(5):95. doi: 10.3390/toxics9050095 (PMC8146448; doi:10.3390/toxics9050095)
Supplement: Supplementary file 1 [file toxics-09-00095-s001.zip]

Archive with 1 entries (1 files):
- toxics-1154314 supplementary.pdf
